# Supplementary material for: Single-polyp metabolomics for coral health assessment
Source: Sci Rep. 2024 Mar 5;14:3369. doi: 10.1038/s41598-024-53294-8 (PMC10914721; doi:10.1038/s41598-024-53294-8)
Supplement: Supplementary file 6 — Supplementary Tables. [file 41598_2024_53294_MOESM6_ESM.xlsx]

## Sheet: TableS1
Group	Name	AMP	Glutamic_acid	Glutathione_oxidized	Phenylalanine	6_Phosphogluconic_acid	Aspartic_acid	Ribose_5_phosphate.Ribulose_5_phosphate	Heptadecanoic_acid	Glutathione_reduced	Glycine	Serine	Fumaric_acid	Threonine	Arachidonic_acid	Glutaric_acid	Valine	Histidine	Proline	Methionine	alpha_Ketoglutaric_acid	Malic_acid	Docosahexaenoic_acid	Succinic_acid	Leucine.Isoleucine.Hydroxyproline	Tyrosine	Uracil	Sedoheptulose_7_phosphate	Glyceraldehyde_3_phosphate	3_Hydroxybutyric_acid	Oleic_Acid	Glutamine	2_Aminobutyric_Acid	Lysine	Pyruvic_acid	Lactic_acid	Arginine	Ornithine	Creatinine	Allose.Glucose.Galactose.Mannose	Xylose.Ribose	Glucose_1_phosphate	Taurine	Fructose_1_6_bisphosphate	3_Aminobutyric_acid.GABA	Fucose	Palmitic_acid	Cystine	Stearic_acid
C	C1	3118	41353	856	73148	3808	1836	1939	82230	235	15672	39911	14514	4484	1118	27523	86918	96472	20791	10182	18598	19012	3285	72530	355982	56090	580	2670	2084	155456	4278	1345100	26109	1632590	11202	44140	99477	5733	6851	2057	7229	1078	981	5892	17343	437828	64776	235	76055
C	C2	12402	50123	1312	76362	6684	980	2629	186123	566	33687	37994	14024	3022	1436	23385	49392	183689	14610	4919	17466	20626	2912	76529	172232	112903	1408	5050	2008	107449	5539	212453	10417	353871	9941	38145	88751	4892	3761	676	4236	552	967	3574	11555	419905	146684	1422	245956
C	C3	7947	66918	1174	54461	7622	476	2043	164312	1180	20170	48824	14355	3850	2512	29371	54031	95022	8203	7278	20763	17894	3064	67921	315407	59300	1298	2380	1712	108496	9948	1300422	14844	1555650	5534	37126	114448	6499	5058	504	3153	317	995	7160	8196	568789	78434	773	155065
C	C4	2125	40505	663	49365	14569	511	2580	156742	318	23628	27053	9044	1408	1933	11355	24688	129244	8417	8637	7865	4209	1753	30863	169301	54191	1643	3630	2457	50836	12928	700043	10451	924323	3885	24777	88149	3148	3044	304	1788	387	221	2436	8376	391091	106997	925	234208
C	C5	1546	23460	635	31208	11788	856	2615	155108	207	16046	32820	8596	939	670	15149	36471	64078	7900	4284	8968	6512	1988	48980	140208	42175	1532	3946	2719	77646	8533	291585	9058	499156	5713	30281	31234	3733	3727	484	2181	332	787	2222	5968	330490	101160	594	318044
C	C6	9844	52167	1035	76428	12506	1380	3215	179152	856	27413	42173	9107	1657	1905	24102	77493	98099	10913	7664	18818	14059	3519	83299	293433	47999	1174	3174	2292	156768	7526	810718	13286	996499	8319	36930	158453	8182	5010	856	3684	152	953	2291	10928	421239	101086	2540	80959
C	C7	1629	23728	442	56378	9016	263	2084	165007	608	7493	13217	2760	332	636	3706	12300	155869	7665	6100	3024	1781	704	5974	47114	23508	636	2609	3822	9576	9520	109764	6609	253854	2739	13762	30633	1615	2016	0	428	138	28	1105	5913	325117	85528	442	224765
BP	BP1	1105	15452	1146	19625	16307	890	1567	207518	207	31505	42899	19749	3767	1367	32076	20659	49744	9886	3368	29911	22336	4347	72257	37140	28572	1436	3361	2180	158555	6113	111376	11051	153766	8375	36670	10031	1573	5699	1077	8440	400	1132	8885	5961	483711	63087	304	154394
BP	BP2	1076	16328	1808	24592	1256	1408	1049	134021	69	46341	46410	24655	6291	2623	56955	39168	50538	13203	6733	57750	38453	3988	128534	70560	39970	1187	1781	1974	314482	4740	386445	16080	453478	4292	47641	40026	3450	5576	2318	8319	276	884	5836	14996	494252	63489	276	79802
BP	BP3	1063	10761	469	18004	1346	76	1601	37537	0	6099	11479	4402	538	469	6809	8782	33059	3099	2415	6098	1933	428	16548	57467	25481	1229	1560	2994	16694	5450	138984	4913	195783	3630	24777	20397	1960	2126	221	332	69	373	925	4044	275032	37140	166	132492
BP	BP4	276	12307	1325	20170	6126	863	1449	163768	28	30532	49065	19584	4498	1643	47266	46331	50582	11907	2760	24502	23704	3368	105556	42687	36146	1243	3988	2870	244165	5291	50912	9348	63254	8927	36792	13127	4306	4396	1091	3643	83	829	2442	8865	345278	83774	235	92706
[truncated: 11 more columns]

## Sheet: TableS2
Group	Name	AMP	Glutamic_acid	Glutathione_oxidized	Phenylalanine	6_Phosphogluconic_acid	Aspartic_acid	Ribose_5_phosphate.Ribulose_5_phosphate	Heptadecanoic_acid	Glutathione_reduced	Glycine	Serine	Fumaric_acid	Threonine	Arachidonic_acid	Glutaric_acid	Valine	Histidine	Proline	Methionine	alpha_Ketoglutaric_acid	Malic_acid	Docosahexaenoic_acid	Succinic_acid	Leucine.Isoleucine.Hydroxyproline	Tyrosine	Uracil	Sedoheptulose_7_phosphate	Glyceraldehyde_3_phosphate	3_Hydroxybutyric_acid	Oleic_Acid	Glutamine	2_Aminobutyric_Acid	Lysine	Pyruvic_acid	Lactic_acid	Arginine	Ornithine	Creatinine	Allose.Glucose.Galactose.Mannose	Xylose.Ribose	Glucose_1_phosphate	Taurine	Fructose_1_6_bisphosphate	3_Aminobutyric_acid.GABA	Fucose	Palmitic_acid	Cystine	Stearic_acid
CS	CS1	4525	16742	960	32616	3359	628	2015	94054	718	31050	40497	23626	6209	1753	46977	30835	55975	16114	1602	25468	26532	3367	88619	42935	44813	1533	3836	2567	220942	3312	11416	15163	20500	14741	53398	7547	6720	10215	2305	6009	242	1008	4056	19329	344121	89825	221	142074
CS	CS2	911	25343	787	35554	5753	180	2243	191754	2644	9721	25818	7244	1063	2016	10306	15914	75836	10465	2843	6885	4292	1629	29551	37718	41555	1312	3692	3988	41098	9383	9106	14527	16900	5824	23080	6810	2512	4444	331	1988	401	276	3057	12528	422348	111975	221	224293
CS	CS3	2801	17728	649	49883	15417	718	1898	126250	2388	13224	21039	6948	897	815	11119	9644	27408	6257	2160	11520	4747	1298	30021	24765	27661	1450	4774	6485	41475	7809	8334	6547	12231	4954	19397	4913	2568	2609	345	1547	339	290	1842	8376	421976	31744	152	134738
CS	CS4	7864	32228	387	83166	7560	1373	4139	170890	1739	72015	34387	16340	4305	2168	46689	18874	56586	9879	5402	33553	29152	4292	114695	40216	54567	2209	6678	4119	93145	7375	19804	42202	40167	6347	30682	13603	4181	3424	1090	6678	1877	773	5505	15453	433324	192378	166	236346
BPS	BPS1	842	12031	124	52131	14458	207	3078	126946	290	10520	5583	4554	856	953	3223	6637	100181	8458	2140	4306	2347	484	6651	15783	21908	1243	3492	4926	18957	9955	5133	6527	9893	3898	10347	9803	953	1933	83	401	290	179	1015	4940	296576	264722	138	266793
BPS	BPS2	3022	19087	566	36560	18853	994	2581	132500	1588	16162	30213	8458	1656	1395	15948	16852	88175	17210	3782	17372	7216	1547	42358	39830	23426	1215	5009	4009	90869	7222	15803	12017	27130	7176	26432	22997	2858	4623	567	2153	235	1084	4367	14286	405837	94515	414	156751
BPS	BPS3	4043	23769	207	45301	6850	304	4071	114751	1339	9982	15604	4940	663	884	5243	8182	115563	21507	4416	4927	2236	497	13700	32517	75303	1657	4382	3595	27872	9244	19501	9521	31026	4844	13342	12299	2485	2581	180	1022	345	442	2036	12506	306328	259153	193	245976
BPS	BPS4	2802	27640	842	46854	32622	1525	3284	173619	552	81783	27922	16114	2595	1492	29447	17487	87055	15797	6665	24806	17163	2084	73568	50854	53462	1767	5491	3079	118232	7781	27288	11313	53260	6761	30240	39332	36034	4389	359	1739	435	1775	5961	8031	371641	159518	110	323689
BPS	BPS5	2250	18307	469	27882	11340	483	3498	108050	1547	12024	15762	4954	1049	1429	8430	12624	70911	12065	2982	6568	3036	939	21412	25606	35718	1422	3630	2084	34522	5781	8209	8575	11754	5472	23893	4706	3078	3430	304	1671	235	332	2546	12169	370056	71539	166	179372
BPS	BPS6	3105	19639	525	28627	17252	911	2539	117828	897	27193	29702	8850	2871	1560	24653	15459	49327	10230	3463	38719	8043	2360	44041	24227	37127	1739	5547	3174	102755	7672	8547	9644	12044	6320	30268	6251	3023	4914	484	2808	235	1077	2974	12183	448288	49865	373	67522
[truncated: 11 more columns]

## Sheet: TableS3
Group	Name	Glutamic_acid	Phenylalanine	6_Phosphogluconic_acid	Heptadecanoic_acid	Glycine	Serine	Fumaric_acid	Glutaric_acid	Valine	Histidine	Proline	Methionine	alpha_Ketoglutaric_acid	Malic_acid	Docosahexaenoic_acid	Succinic_acid	Leucine.Isoleucine.Hydroxyproline	Tyrosine	Uracil	Glyceraldehyde_3_phosphate	3_Hydroxybutyric_acid	Oleic_Acid	Glutamine	2_Aminobutyric_Acid	Lysine	Pyruvic_acid	Lactic_acid	Arginine	Ornithine	Creatinine	Xylose.Ribose	3_Aminobutyric_acid.GABA	Fucose	Palmitic_acid	Cystine	Stearic_acid	Fructose_6_phosphate.Glucose_6_phosphate	Asparagine	Urea	Homoserine	Cysteine	Tryptophan	Citric_acid.Isocitric_acid
apo ctrl	apo ctrl-1	35027	116898	8829	277048	74369	15077	7126.5	9061.5	64176	316717	18065	5548	10468	15227.5	7456.5	11376.5	79137.5	140198	6213	2874.5	33598.5	19394	630000	25141.5	552342	2187.5	16552	19004	14100	4209.5	9276	56453	412562	645662	1377.5	2.56681e+06	4160.5	9326.5	7103	27629.5	34178	22038	3954.5
apo ctrl	apo ctrl-2	25125.5	105804	3657.5	325918	123029	37244.5	8299	13520.5	70158	284943	14603	10644.5	17751	19086	4192	10388.5	101214	136378	8091.5	2004.5	58965.5	18846.5	433610	33557.5	455808	1846	28343.5	50618	26443.5	3468	11075.5	61703	383352	720872	1125.5	2511012	1633	8006	19122.5	40108.5	32912	18590	7964
apo ctrl	apo ctrl-3	55630.5	332740	4933.5	405220	56257	14320	6402.5	7844.5	68454	372614	15994.5	6502.5	13551.5	17283	4957.5	13364	84710.5	159160	17616	2667.5	28834	17721	763916	21356	639751	1422.5	25988.5	11634.5	17573	3395	6389.5	104988	363096	707024	1760	2024876	4623.5	10471.5	4313	36893	35761	17148	4916
apo ctrl	apo ctrl-4	20562.5	113625	7950	404688	46505	11878.5	5075.5	4867	36724	223520	11309.5	6951	12210	7636	7212.5	8806	59870.5	143101	7750.5	2512.5	32838.5	22563	351360	23755.5	359902	1484	25053	10658	18576	4423	5368	91541	359248	554472	1194.5	1.94434e+06	3426.5	8123.5	5268	26022.5	26029	9534	4040
apo ctrl	apo ctrl-5	41933	167553	1228.5	392850	66333	66462.5	1949.5	4671	81846.5	525450	34906.5	21129	12941	9068	1849.5	14385.5	110726	137284	7489	759	11428	12844	724760	36901	1191449	1829.5	31540	33337	66103.5	3889	6668	48340	1.14135e+06	591964	3250	1.82243e+06	4713.5	6119.5	7529.5	48076.5	28939	43302.5	7522.5
apo NH4Cl	apo NH4Cl-1	82494.5	168178	9495	344094	71166.5	69207.5	4950	11450.5	132574	346041	22058.5	17934.5	25182	10296.5	4764	10755	148442	117912	7838	1419	50444.5	11210	2.19147e+06	26252.5	3048721	787	23170	23842	51141	5899	8120.5	26094.5	696416	433543	2863.5	1446381	1097.5	16673	9561.5	65536	16541	81014	4042.5
apo NH4Cl	apo NH4Cl-2	96954.5	179596	1636	227591	45518.5	78571.5	7633.5	849	250448	475590	22907.5	28798	13655.5	7154	3877	10825	255528	144972	7088.5	1812	69403.5	3601	2611140	28729	4.69918e+06	1059.5	27274	210002	86233.5	4881.5	4246.5	27915.5	1.10209e+06	294964	3426.5	1.48511e+06	1739	12244	6899	63818	17079.5	135063	2835.5
apo NH4Cl	apo NH4Cl-3	56568	158735	1056	171368	60742	75617	4365.5	1501	112948	352482	31823.5	29892.5	9923	4837.5	524.5	9435	419280	210922	6216.5	1249.5	15890	10827	2.69395e+06	36758	5.18861e+06	4979.5	29403	36793.5	83451	5976.5	5454	33998.5	799624	507034	2033	1.50549e+06	3637.5	13812.5	7571.5	67999.5	24384	94764.5	2166.5
apo NH4Cl	apo NH4Cl-4	109204	259516	1546	308866	73147.5	130752	7761.5	8486	229294	581721	74115.5	54752	15342	13920	2716	21904	456842	174585	4729.5	1142.5	15007.5	12617	4.61344e+06	45237	8.60633e+06	6607.5	69535.5	587130	210724	4824	9892	75371	633492	493496	3264	1.51417e+06	2346	21941.5	20104	109422	44844	136822	28571.5
apo NH4Cl	apo NH4Cl-5	78294.5	154514	1508	320234	47117.5	158994	4343	7216	157850	508004	44602.5	21563.5	15427.5	13330	2905	18276	252685	186468	6016.5	979.5	14770	11848	6.27175e+06	55052.5	4.99443e+06	2277.5	27611.5	63573	115938	4298.5	8933.5	42240	1.04237e+06	531372	8002.5	1584404	1505	10654	11499.5	87445	30913	33873.5	36739.5
apo NaNO3	apo NaNO3-1	55682	147734	2898.5	340072	116864	48116.5	6033.5	6664.5	59804.5	358785	21997	12161.5	9575	7174.5	1156.5	9712.5	130086	142506	7302.5	983.5	12307	15644.5	540424	43377	870192	1636	34916.5	22393.5	31040	4944	5029	18920.5	788461	549554	5436.5	1.79271e+06	2056.5	3133	8640.5	56581.5	35894	12845	6567.5
apo NaNO3	apo NaNO3-2	75051	116672	1863.5	179438	106511	30460.5	5057.5	4974.5	47341	426884	28963.5	21114.5	7489	5070.5	3311.5	6713.5	115675	153194	6927	1546.5	38397	12727	810322	20175.5	1.8227e+06	1422	24611	53362.5	54960.5	3723	5627	79721	628972	551172	1435.5	1713086	1242	7491.5	8340	46425.5	35106.5	56329	2470
apo NaNO3	apo NaNO3-3	50141	182586	4730	255450	152476	37741.5	4602	4843	72831	432134	21638	21179	12470	6712	2315.5	14884.5	92095	155886	7761.5	911.5	25544.5	12844.5	953198	27488	1324755	1391	33510.5	25973	48657	4243.5	6211.5	49442	909184	595779	1908.5	1762668	969.5	7279	10080.5	59764.5	32089.5	56513	3984.5
apo NaNO3	apo NaNO3-4	56371.5	176339	2037	287556	168696	57585	5534	6946.5	71988	356035	25280.5	15700	16430.5	20181.5	2622.5	17769	127268	145403	7368	1018	26102.5	10954.5	904157	33553.5	1.17727e+06	3716	24052	31485.5	72685.5	4299	7688.5	42843.5	720515	683165	1967	1946440	2998	10041	9216.5	54318.5	26760.5	47344.5	8846.5
apo NaNO3	apo NaNO3-5	30398	127982	2284.5	211830	48048.5	31984.5	4446.5	3115.5	49703	278121	19014	17479	5857.5	5501.5	3563.5	19151.5	92681	154756	9127.5	1394.5	24123.5	15881.5	680176	23100.5	734448	2126	32566.5	22487	47521	4250	6423	77733	689736	508836	1356	1.90248e+06	2850	6705.5	4277.5	34888.5	38848.5	24277.5	6416

## Sheet: TableS4
Group	Name	Glutamic_acid	Phenylalanine	6_Phosphogluconic_acid	Heptadecanoic_acid	Glycine	Serine	Fumaric_acid	Glutaric_acid	Valine	Histidine	Proline	Methionine	alpha_Ketoglutaric_acid	Malic_acid	Docosahexaenoic_acid	Succinic_acid	Leucine.Isoleucine.Hydroxyproline	Tyrosine	Uracil	Glyceraldehyde_3_phosphate	3_Hydroxybutyric_acid	Oleic_Acid	Glutamine	2_Aminobutyric_Acid	Lysine	Pyruvic_acid	Lactic_acid	Arginine	Ornithine	Creatinine	Xylose.Ribose	3_Aminobutyric_acid.GABA	Fucose	Palmitic_acid	Cystine	Stearic_acid	Fructose_6_phosphate.Glucose_6_phosphate	Asparagine	Urea	Homoserine	Cysteine	Tryptophan	Citric_acid.Isocitric_acid
sym ctrl	sym ctrl-1	16279.5	150854	9550.5	361967	17504	4067.5	7875	5395.5	18038.5	224722	10099.5	2694.5	6882	7610	9431	7463.5	31853.5	98447.5	5757.5	3820	11406.5	24601	50968.5	20672.5	43888	1304.5	14827	6520.5	7099	3285.5	1642.5	87241.5	350354	583212	621.5	1370211	4154	2737	1812	18155.5	45512.5	4185	34510.5
sym ctrl	sym ctrl-2	28717	99177	3622.5	252172	73297.5	38000	1439	5219	39584.5	347430	14327	8392.5	11130.5	7844	1242.5	8816.5	49465	103360	5316	904	9523.5	14665.5	115018	30113	33940	1670	20711	8978.5	14054	4279	1714.5	27784.5	820230	507004	1863.5	1339979	2128.5	1994.5	5019.5	30443	32606.5	13413.5	10378.5
sym ctrl	sym ctrl-3	21073.5	93009.5	3436.5	254642	174272	23977.5	3536.5	4602.5	41560.5	337678	16110.5	10303	10809.5	6985	1997.5	8665	45730	114112	6702.5	1767	29119	15762	43895.5	22138.5	69014	2056.5	17241.5	7350.5	9144	4171	3946.5	35711	707491	443486	1697.5	1475653	2084	2536.5	1774	28178	34435	4437	90286
sym NH4Cl	sym NH4Cl-1	35499	125596	5748.5	171768	24589	16479	5871.5	3936	40586.5	347375	18113.5	27791.5	11599.5	3553.5	2097.5	12965.5	131262	143089	8723.5	3301.5	38239.5	9843.5	610710	39822.5	997670	2326	20903.5	20610.5	31329.5	4153.5	1132	68212	713332	378242	3578.5	1573336	3912.5	8044	5268	48299.5	61021	83763	100093
sym NH4Cl	sym NH4Cl-2	26542	132400	5375	206304	46778	18048	5237.5	9042.5	36420.5	316028	16741	32554.5	17682.5	15324.5	4753	4864	130456	149188	7841	1998.5	26426.5	16865.5	754782	48410	1.31013e+06	1256.5	18993.5	33968	36558	3699	7528	76715.5	497032	409386	1549.5	1500619	4471	10289	2464.5	34306	37980	98223	22691.5
sym NH4Cl	sym NH4Cl-3	40928	189459	7708	412638	26636	18458	4930	6051.5	38773	258309	14192.5	7589	22552.5	4870.5	12679.5	8765.5	85298	129240	9698	1991	31340.5	17817	692905	22679.5	1.42376e+06	6668.5	46405.5	19573	39635	4402	6182	126090	363970	582898	1594.5	1.83205e+06	5519.5	11398.5	3019	40891	38080.5	29482	8876
sym NH4Cl	sym NH4Cl-4	47201	217516	7425.5	240382	25746	40684	4323	2391.5	90412	534392	23142	23735	10347.5	10199	4743.5	17514	108278	126279	5989	1652.5	41952.5	13897	1497308	56089	3309544	586.5	42505.5	22245	52180	4178.5	6578	104660	697846	471370	2063.5	1475878	2697.5	11647	4009	46431	39332	73037.5	61208
sym NH4Cl	sym NH4Cl-5	29008	174802	8280.5	340508	49404	12365	6150.5	11686	32888.5	343990	15203	5691.5	13112	10492.5	24781	11295.5	62766	143650	14190.5	5814.5	47315	21873.5	379254	30081	260727	2257	38506	16876	21810.5	5837	7033	94137.5	428062	668430	2187.5	1282537	4208.5	8989	3081.5	31778	48636	20856	30011
sym NaNO3	sym NaNO3-1	48741	87288.5	7162.5	191608	54007.5	29422.5	3981.5	2763	40249	240748	27232.5	14493	11307.5	6065.5	4787.5	7981.5	99366	121192	6713	1322	22004	15278.5	138664	46726	165341	10031	24887.5	12665.5	20314.5	6204	3770.5	42880.5	672758	444824	794	1.73633e+06	3353.5	3798.5	2525.5	23959.5	38666.5	18484	12624
sym NaNO3	sym NaNO3-2	23335.5	119008	9701	432221	53394.5	10344	5443.5	7645	32744	209078	11665.5	8671.5	6458.5	3842.5	8468	10418.5	64376.5	144880	9141.5	2039.5	35606.5	24377	57777.5	18396.5	148665	15839	32741.5	63137.5	20980	5175.5	3257	55398.5	417389	629604	594	1704425	3674.5	2888	2667.5	25370	42416	6292	16370.5
sym NaNO3	sym NaNO3-3	31589	171516	4599.5	303523	24565.5	24477.5	4250.5	1260	52361	302322	19893.5	19218.5	6113	7695.5	8309.5	15155.5	102162	146304	7209.5	1566.5	34876.5	18189.5	462196	88118	1047338	4164.5	58117.5	24770	60414.5	8909	8017	38970	424466	591971	1836	1700101	680	6989	7347.5	54495	46240.5	86608.5	22331.5
sym NaNO3	sym NaNO3-4	10323.5	85870	5161	222617	105746	30440	7334	20071.5	51265	202560	20427.5	9502.5	12494.5	9604	5799.5	24347.5	48749.5	102834	9579.5	5473.5	51004	18020.5	177812	29663.5	220724	15888	50871	34976.5	74246	6396.5	9604	71565.5	480960	707934	2077	1507371	2919	4553.5	7099	31881.5	47390	16081.5	36750
